# Supplementary material for: Immune-Modulatory Effects upon Oral Application of Cumin-Essential-Oil to Mice Suffering from Acute Campylobacteriosis
Source: Pathogens. 2021 Jun 29;10(7):818. doi: 10.3390/pathogens10070818 (PMC8308722; doi:10.3390/pathogens10070818)
Supplement: Supplementary file 1 [file pathogens-10-00818-s001.zip]

Archive with 2 entries (2 files):
- Suppl FigS1_PICS_CUMIN-EO_COLON_28.04.21.pdf
- Supplementary_Tables1-4.pdf
